# Supplementary material for: The Effects of Orthoptic Therapy on the Surgical Outcome in Children with Intermittent Exotropia: Randomised Controlled Clinical Trial
Source: J Clin Med. 2023 Feb 6;12(4):1283. doi: 10.3390/jcm12041283 (PMC9964836; doi:10.3390/jcm12041283)
Supplement: Supplementary file 1 [file jcm-12-01283-s001.zip]

Archive with 1 entries (1 files):
- jcm-2085566-supplementary.pdf
